# Supplementary material for: Essential Role of σ Factor RpoF in Flagellar Biosynthesis and Flagella-Mediated Motility of Acidithiobacillus caldus
Source: Front Microbiol. 2019 May 24;10:1130. doi: 10.3389/fmicb.2019.01130 (PMC6543871; doi:10.3389/fmicb.2019.01130)
Supplement: Table S2 — Annotations of flagellar genes for all related strains. [file Table_2.XLSX]

## Sheet: Sheet2
	Species and Loci	Gene name	Protein name
	Acidithiobacillus caldus MTH-04 (Accession number: NZ_CP026328)
	ACAL.orf1444	tar	probable methyl-accepting chemotaxis protein
	ACAL.orf1445	cheW	response regulator receiver modulated CheW protein
	ACAL.orf1446	hyp	beta-lactamase domain protein
	ACAL.orf1447	hyp	conserved hypothetical protein
	ACAL.orf1448	cheA	Signal transduction histidine kinase CheA
	ACAL.orf1449	cheZ	conserved hypothetical protein
	ACAL.orf1450	cheY	chemotaxis regulator protein CheY
	ACAL.orf1451	hyp	hypothetical protein
	ACAL.orf1452	motD	flagellar motor protein MotD
	ACAL.orf1453	pilZ	conserved hypothetical protein
	ACAL.orf1454	fliW	conserved hypothetical protein
	ACAL.orf1455	csr	conserved hypothetical protein
	ACAL.orf1456	flgN	conserved hypothetical protein
	ACAL.orf1457	hyp	conserved hypothetical protein
	ACAL.orf1458	flgA	Flagellar basal-body P-ring formation protein FlgA
	ACAL.orf1459	flgB	flagellar basal-body rod protein FlgB
	ACAL.orf1460	flgC	flagellar basal-body rod protein FlgC
	ACAL.orf1461	flgD	Flagellar hook capping protein
	ACAL.orf1462	flgE	flagellar hook protein FlgE
	ACAL.orf1463	flgF	flagellar basal body rod protein FlgF
	ACAL.orf1464	flgG	Flagellar basal-body rod protein FlgG
	ACAL.orf1465	flgH	flagellar L-ring protein
	ACAL.orf1466	flgI	flagellar basal body P-ring protein
	ACAL.orf1467	flgJ	Flagellar protein FlgJ
	ACAL.orf1468	flgJ	Flagellar protein FlgJ
	ACAL.orf1469	hyp	conserved hypothetical protein
	ACAL.orf1470	flgK	Flagellar hook-associated protein FlgK
	ACAL.orf1471	flgL	Flagellar hook-associated protein FlgL
	ACAL.orf1472	gta	glycosyl transferase family 2
	ACAL.orf1473	flaB	Flagellin protein FlaB
	ACAL.orf1474	hyp	hypothetical protein
	ACAL.orf1475	fliD	Flagellar hook-associated protein FliD
	ACAL.orf1476	fliS	flagellar protein FliS
	ACAL.orf1477	hyp	hypothetical protein
	ACAL.orf1478	fleQ	Sigma-54 specific, transcriptional regulator, Fis family
	ACAL.orf1479	fleS	PAS/PAC sensor signal transduction histidine kinase
	ACAL.orf1480	fleR	two component, sigma54 specific, transcriptional regulator, Fis family
	ACAL.orf1481	fliE	flagellar hook-basal body protein FliE
	ACAL.orf1482	fliF	flagellar MS-ring protein
	ACAL.orf1483	fliG	flagellar motor switch protein G
	ACAL.orf1484	fliH	Flagellar assembly protein FliH
	ACAL.orf1485	fliI	ATPase FliI/YscN
	ACAL.orf1486	fliJ	conserved hypothetical protein
	ACAL.orf1487	fliK	Flagellar hook-length control protein FliK
	ACAL.orf1488	fliM	flagellar motor switch protein M
	ACAL.orf1489	fliN	flagellar motor switch protein
	ACAL.orf1490	fliO	Flagellar biosynthesis protein FliO
	ACAL.orf1491	fliP	flagellar biosynthetic protein FliP
	ACAL.orf1492	fliQ	flagellar biosynthetic protein FliQ
	ACAL.orf1493	fliR	flagellar biosynthesis protein FliR
	ACAL.orf1494	flhB	flagellar biosynthesis protein FlhB
	ACAL.orf1495	flhA	flagellar biosynthesis protein FlhA
	ACAL.orf1496	flhF	flagellar biosynthesis regulator FlhF
	ACAL.orf1497	fleN	Cobyrinic acid a,c-diamide synthase
	ACAL.orf1498	fliA	flagellar biosynthesis sigma factor
	ACAL.orf1499	motA	flagellar motor protein MotA
	ACAL.orf1500	mutS	DNA mismatch repair protein
	Acidithiobacillus albertensis DSM 14366 (Accession number: NZ_MOAD01000001)
	BLW97_RS05740	motD	MULTISPECIES: flagellar motor protein MotD
	BLW97_RS05745	pilZ	PilZ domain-containing protein
	BLW97_RS05750	fliW	hypothetical protein
	BLW97_RS05755	csr	carbon storage regulator
	BLW97_RS05760	flgN	hypothetical protein
	BLW97_RS05765	flgM	flagellar biosynthesis anti-sigma factor FlgM
	BLW97_RS05770	flgA	MULTISPECIES: flagella basal body P-ring formation protein FlgA
	BLW97_RS05775	flgB	flagellar basal body rod protein FlgB
	BLW97_RS05780	flgC	MULTISPECIES: flagellar basal body rod protein FlgC
	BLW97_RS05785	flgD	MULTISPECIES: flagellar basal body rod modification protein FlgD
	BLW97_RS05790	flgE	flagellar hook protein FlgE
	BLW97_RS05795	flgF	flagellar basal-body rod protein FlgF
	BLW97_RS05800	flgG	flagellar basal-body rod protein FlgG
	BLW97_RS05815	flgH	MULTISPECIES: flagellar basal body P-ring protein FlgI
	BLW97_RS05820	flgI	flagellar assembly peptidoglycan hydrolase FlgJ
	BLW97_RS05825	hyp	hypothetical protein
	BLW97_RS05830	flgK	flagellar hook-associated protein FlgK
	BLW97_RS05835	flgL	flagellar hook-associated protein 3
	BLW97_RS18675	gta	glycosyltransferase
	BLW97_RS05855	flaB	flagellar protein FlaB
	BLW97_RS05860	hyp	hypothetical protein
	BLW97_RS05865	fliD	flagellar hook protein FliD
	BLW97_RS05870	fliS	MULTISPECIES: flagellar export chaperone FliS
	BLW97_RS05875	hyp	hypothetical protein
	BLW97_RS05880	fleQ	sigma-54-dependent Fis family transcriptional regulator
	BLW97_RS05885	fleS	PAS domain-containing protein
	BLW97_RS05890	fleR	sigma-54-dependent Fis family transcriptional regulator
	BLW97_RS05895	fliE	flagellar hook-basal body complex protein FliE
	BLW97_RS05900	fliF	flagellar basal body M-ring protein FliF
	BLW97_RS05905	fliG	flagellar motor switch protein FliG
	BLW97_RS05910	fliH	flagellar assembly protein FliH
	BLW97_RS05915	fliI	flagellar protein export ATPase FliI
	BLW97_RS05920	fliJ	MULTISPECIES: flagellar export protein FliJ
	BLW97_RS05925	fliK	flagellar hook-length control protein FliK
	BLW97_RS05930	fliM	flagellar motor switch protein FliM
	BLW97_RS05935	fliN	flagellar motor switch protein FliN
	BLW97_RS05940	fliO	flagellar biosynthetic protein FliO
	BLW97_RS05945	fliP	flagellar biosynthetic protein FliP
	BLW97_RS05950	fliQ	MULTISPECIES: flagellar biosynthetic protein FliQ
	BLW97_RS05955	fliR	flagellar biosynthetic protein FliR
	BLW97_RS05960	flhB	flagellar biosynthesis protein FlhB
	BLW97_RS05965	flhA	MULTISPECIES: flagellar biosynthesis protein FlhA
	BLW97_RS05970	flhF	flagellar biosynthesis protein FlhF
	BLW97_RS05975	fleN	MinD/ParA family protein
	BLW97_RS05980	fliA	FliA/WhiG family RNA polymerase sigma factor
	BLW97_RS05985	motA	MULTISPECIES: flagellar motor protein
	BLW97_RS05990	dgc	diguanylate cyclase
	Acidithiobacillus thiooxidans 19377 (Accession number: NZ_AFOH01000122)
	ATHIO_RS0101355	motA	flagellar motor protein MotA
	ATHIO_RS0102425	motB	flagellar motor protein MotB
	ATHIO_RS0103820	motA	flagellar motor protein MotA
	ATHIO_RS0106490	motA	flagellar motor protein MotA
	ATHIO_RS0108425	fliL	flagellar biosynthesis protein
	ATHIO_RS0108430	fliK	flagellar hook-length control protein FliK
	ATHIO_RS0108470	fliL	flagellar biosynthesis protein FliL
	ATHIO_RS18350	fliS	flagellar biosynthesis protein FliS
	ATHIO_RS0108495	fliD	flagellar motor protein
	ATHIO_RS17310	flhF	flagellar biosynthesis protein FlhF
	ATHIO_RS0108515	flhA	flagellar biosynthesis protein FlhA
	ATHIO_RS0108520	flhB	flagellar biosynthesis protein FlhB
	ATHIO_RS0108525	fliR	flagellar biosynthetic protein FliR
	ATHIO_RS0108530	fliQ	flagellar export apparatus protein FliQ
	ATHIO_RS0108535	fliP	flagellar biosynthetic protein FliP
	ATHIO_RS18360	fliO	flagellar biosynthetic protein FliO
	ATHIO_RS0108545	fliN	flagellar motor switch protein FliN
	ATHIO_RS0108550	fliM	flagellar motor switch protein FliM
	ATHIO_RS0108555	fliK	flagellar hook-length control protein FliK
	ATHIO_RS0108565	fliI	flagellar protein export ATPase FliI
	ATHIO_RS0108570	fliH	flagellar assembly protein FliH
	ATHIO_RS0108575	fliG	flagellar motor switch protein FliG
	ATHIO_RS0108580	fliF	flagellar M-ring protein FliF
	ATHIO_RS0108585	fliE	flagellar hook-basal body complex protein FliE
	ATHIO_RS0108590	fleR	sigma-54-dependent Fis family transcriptional regulator
	ATHIO_RS0108595	fleS	histidine kinase
	ATHIO_RS17320	fleQ	sigma-54-dependent Fis family transcriptional regulator
	ATHIO_RS17325	hyp	hypothetical protein
	ATHIO_RS0108610	fliS	flagellar export chaperone FliS
	ATHIO_RS0108615	fliD	flagellar hook protein FliD
	ATHIO_RS0108625	tra	transposase, partial
	ATHIO_RS0108640	flaB	flagellar protein FlaB
	ATHIO_RS17330	flaB	flagellin protein flaB
	ATHIO_RS0108660	flgL	flagellar hook-associated protein 3
	ATHIO_RS0108665	flgK	flagellar hook-associated protein FlgK
	ATHIO_RS0108675	flgJ	flagellar rod assembly protein/muramidase FlgJ
	ATHIO_RS0108680	flgI	flagellar P-ring protein FlgI
	ATHIO_RS0108685	flgH	flagellar L-ring protein FlgH
	ATHIO_RS0108690	flgG	flagellar basal body rod protein FlgG
	ATHIO_RS0108695	flgF	flagellar basal body rod protein FlgF
	ATHIO_RS0108700	flgE	flagellar hook protein FlgE
	ATHIO_RS0108705	flgD	flagellar basal body rod modification protein FlgD
	ATHIO_RS0108710	flgC	flagellar basal body rod protein FlgC
	ATHIO_RS0108715	flgB	flagellar basal-body rod protein FlgB
	ATHIO_RS0108725	flgA	flagellar basal body P-ring biosynthesis protein FlgA
	ATHIO_RS0108730	flgM	flagellar biosynthesis anti-sigma factor FlgM
	ATHIO_RS0108735	flgN	flagellar protein FlgN
	ATHIO_RS0108755	motB	flagellar motor protein MotB
	ATHIO_RS0109555	motA	flagellar motor protein MotA
	ATHIO_RS0113130	motA	flagellar motor protein MotA
	ATHIO_RS0114370	motA	flagellar motor protein MotA
	Acidithiobacillus ferrivorans CF27 (Accession number: NZ_CCCS020000023)
	AFERRI_RS12740	tar	methyl-accepting chemotaxis protein
	AFERRI_RS12741	cheV	chemotaxis protein CheV
	AFERRI_RS12742	hyp	hypothetical protein
	AFERRI_RS12743	hyp	MBL fold metallo-hydrolase
	AFERRI_RS12744	hyp	hypothetical protein
	AFERRI_RS12745	cheA	chemotaxis protein CheA
	AFERRI_RS12746	hyp	hypothetical protein
	AFERRI_RS12747	cheY	chemotaxis protein CheY
	AFERRI_RS12748	hyp	hypothetical protein
	AFERRI_RS12749	motB	flagellar motor protein
	AFERRI_RS12750	fliL	hypothetical protein
	AFERRI_RS12751	flhA	flagellar biosynthesis protein FlhA
	AFERRI_RS12752	flhB	flagellar type III secretion system protein FlhB
	AFERRI_RS12753	fliR	hypothetical protein
	AFERRI_RS12754	fliQ	hypothetical protein
	AFERRI_RS12755	hyp	hypothetical protein
	AFERRI_RS12756	fliI	FliI/YscN family ATPase
	AFERRI_RS12757	fliH	hypothetical protein
	AFERRI_RS12758	flgA	flagella basal body P-ring formation protein FlgA
	AFERRI_RS12759	flgN	hypothetical protein
	AFERRI_RS12760	fliA	hypothetical protein
	AFERRI_RS12761	fliP	flagellar biosynthetic protein FliP
	AFERRI_RS12762	fliN	flagellar motor switch protein FliN
	AFERRI_RS12763	fliM	flagellar motor switch protein FliM
	AFERRI_RS12764	fliK	flagellar hook-length control protein FliK
	AFERRI_RS12765	fliG	flagellar motor switch protein FliG
	AFERRI_RS12766	fliF	flagellar M-ring protein FliF
	AFERRI_RS12767	fliE	hypothetical protein
	AFERRI_RS12768	fliS	hypothetical protein
	AFERRI_RS12769	fliD	hypothetical protein
	AFERRI_RS12770	flaB	flagellar protein FlaB
	AFERRI_RS12771	gta	glycosyltransferase
	AFERRI_RS12772	hyp	DUF4915 domain-containing protein
	AFERRI_RS12773	pilZ	PilZ domain-containing protein
	AFERRI_RS12774	flgL	flagellar hook-associated protein 3
	AFERRI_RS12775	flgK	flagellar hook-associated protein FlgK
	AFERRI_RS12776	flgJ	hypothetical protein
	AFERRI_RS12777	flgI	flagellar basal body P-ring protein FlgI
	AFERRI_RS12778	flgH	hypothetical protein
	AFERRI_RS12779	flgG	flagellar basal-body rod protein FlgG
	AFERRI_RS12780	flgF	flagellar basal-body rod protein FlgF
	AFERRI_RS12781	flgE	flagellar hook protein FlgE
	AFERRI_RS12782	flgD	hypothetical protein
	AFERRI_RS12783	flgC	flagellar basal body rod protein FlgC
	AFERRI_RS12784	flgB	hypothetical protein
	AFERRI_RS12785	fleQ	sigma-54-dependent Fis family transcriptional regulator
	Thermithiobacillus tepidarius DSM 3134 (Accession number: NZ_KE384096）
	G579_RS0114415	pilZ	flagellar brake protein
	G579_RS17870	fliW	hypothetical protein
	G579_RS0114425	csr	carbon storage regulator
	G579_RS18425	flgN	flagellar protein FlgN
	G579_RS17880	flgM	flagellar biosynthesis anti-sigma factor FlgM
	G579_RS17885	flgA	flagellar basal body P-ring formation protein FlgA
	G579_RS0114445	flgB	flagellar basal body rod protein FlgB
	G579_RS0114450	flgC	flagellar basal body rod protein FlgC
	G579_RS0114455	flgD	flagellar hook assembly protein FlgD
	G579_RS0114460	flgE	flagellar hook protein FlgE
	G579_RS0114465	flgF	flagellar basal-body rod protein FlgF
	G579_RS0114470	flgG	flagellar basal-body rod protein FlgG
	G579_RS0114475	flgH	flagellar basal body L-ring protein FlgH
	G579_RS0114480	flgI	flagellar basal body P-ring protein FlgI
	G579_RS0114485	flgJ	flagellar assembly peptidoglycan hydrolase FlgJ
	G579_RS0114490	hyp	hypothetical protein
	G579_RS0114495	flgK	flagellar hook-associated protein FlgK
	G579_RS0114500	flgL	flagellar hook-associated protein 3
	G579_RS18815	gta	glycosyltransferase
	G579_RS0114540	flaB	flagellin
	G579_RS0114545	hyp	hypothetical protein
	G579_RS0114550	fliD	flagellar hook protein FliD
	G579_RS0114555	fliS	flagellar export chaperone FliS
	G579_RS0114560	hyp	hypothetical protein
	G579_RS17895	fleQ	sigma-54-dependent Fis family transcriptional regulator
	G579_RS17900	fleS	HAMP domain-containing histidine kinase
	G579_RS0114575	fleR	sigma-54-dependent Fis family transcriptional regulator
	G579_RS0114580	fliE	flagellar hook-basal body complex protein FliE
	G579_RS0114585	fliF	flagellar basal body M-ring protein FliF
	G579_RS0114590	fliG	flagellar motor switch protein FliG
	G579_RS0114595	fliH	flagellar assembly protein FliH
	G579_RS0114600	fliI	flagellar protein export ATPase FliI
	G579_RS0114605	fliJ	flagellar export protein FliJ
	G579_RS18430	fliK	flagellar hook-length control protein FliK
	G579_RS0114615	hyp	hypothetical protein
	G579_RS0114620	fliM	flagellar motor switch protein FliM
	G579_RS0114625	fliN	flagellar motor switch protein FliN
	G579_RS0114630	fliO	flagellar biosynthetic protein FliO
	G579_RS0114635	fliP	flagellar type III secretion system pore protein FliP
	G579_RS0114640	fliQ	flagellar biosynthesis protein FliQ
	G579_RS0114645	fliR	flagellar biosynthetic protein FliR
	G579_RS0114650	flhB	flagellar type III secretion system protein FlhB
	G579_RS0114655	flhA	flagellar biosynthesis protein FlhA
	G579_RS0114660	flhF	flagellar biosynthesis protein FlhF
	G579_RS17910	fleN	MinD/ParA family protein
	G579_RS17915	fliA	RNA polymerase sigma factor FliA
	G579_RS0114675	cheR	protein-glutamate O-methyltransferase CheR
	G579_RS0114680	cheY	chemotaxis protein CheY
	G579_RS0114685	cheZ	protein phosphatase CheZ
	G579_RS0114695	cheB	chemotaxis response regulator protein-glutamate methylesterase
	G579_RS0114700	motC	flagellar motor protein
	G579_RS0114705	motD	flagellar motor protein MotD
	G579_RS0114710	cheW	chemotaxis protein CheW
	Pseudomonas aeruginosa PAO1 (Accession number: NC_002516)
	PA1077	flaB	flagellar basal-body rod protein FlgB
	PA1078	flgC	flagellar basal body rod protein FlgC
	PA1079	flgD	flagellar basal body rod modification protein
	PA1080	flgE	flagellar hook protein FlgE
	PA1081	flgF	flagellar basal body rod protein FlgF
	PA1082	flgG	flagellar basal body rod protein FlgG
	PA1083	flgI	flagellar basal body L-ring protein
	PA1084	flgJ	flagellar basal body P-ring protein
	PA1086	flgK	flagellar hook-associated protein FlgK
	PA1087	flgL	flagellar hook-associated protein FlgL
	PA1091	gta	flagellar glycosyl transferase FgtA
	PA1092	flaB	B-type flagellin
	PA1094	fliD	B-type flagellar hook-associated protein
	PA1095	fliS	B-type flagellar protein FliS
	PA1100	fliE	flagellar hook-basal body complex protein FliE
	PA1101	fliF	flagellar MS-ring protein
	PA1102	fliG	flagellar motor switch protein FliG
	PA1103	fliH	flagellar assembly protein FliH
	PA1104	fliI	flagellum-specific ATP synthase
	PA1105	fliJ	flagellar biosynthesis chaperone
	PA1251	fliK	chemotaxis transducer
	PA1442	fliL	flagellar basal body protein FliL
	PA1443	fliM	flagellar motor switch protein FliM
	PA1444	fliN	flagellar motor switch protein FliN
	PA1445	fliO	flagellar protein FliO
	PA1446	fliP	flagellar biosynthesis protein FliP
	PA1447	fliQ	flagellar biosynthesis protein FliQ
	PA1448	fliR	flagellar biosynthesis protein FliR
	PA1449	flhB	flagellar biosynthesis protein FlhB
	PA1452	flhA	flagellar biosynthesis protein FlhA
	PA1453	flhF	flagellar biosynthesis regulator FlhF
	PA1454	fleN	flagellar synthesis regulator FleN
	PA1455	fliA	flagellar biosynthesis sigma factor FliA
	PA1456	cheY	chemotaxis protein CheY
	PA1457	cheZ	protein phosphatase CheZ
	PA1458	cheA	two-component sensor
	PA1459	cheB	chemotaxis-specific methylesterase
	PA1460	motA	flagellar motor protein
	PA1461	motB	flagellar motor protein MotD
	PA1463	hyp	hypothetical protein PA1463
	PA1464	hyp	purine-binding chemotaxis protein
	PA3348	cheV	chemotaxis protein methyltransferase
	PA3349	cheR	chemotaxis protein
	PA3350	flgA	flagellar basal body P-ring biosynthesis protein FlgA
	PA3351	flgM	protein FlgM
	PA3352	flgN	hypothetical protein PA3352
	Vibrio cholerae O1 (Accession number: NC_002505)
	VC2120	flhB	flagellar biosynthesis protein FlhB
	VC2121	fliR	flagellar biosynthesis protein FliR
	VC2122	fliQ	flagellar biosynthesis protein FliQ
	VC2123	fliB	flagellar biosynthesis protein FliP
	VC2124	fliO	flagellar protein FliO
	VC2125	fliN	flagellar motor switch protein
	VC2126	fliM	flagellar motor switch protein FliM
	VC2127	fliR	flagellar basal body protein FliL
	VC2128	fliN	flagellar hook-length control protein FliK
	VC2129	fliE	flagellar biosynthesis chaperone
	VC2130	fliI	flagellum-specific ATP synthase
	VC2131	fliH	flagellar assembly protein H
	VC2132	fliG	flagellar motor switch protein G
	VC2133	fliF	flagellar MS-ring protein
	VC2134	fliE	flagellar hook-basal body protein FliE
	VC2135	flrC	Fis family transcriptional regulator
	VC2136	flrB	sensory box sensor histidine kinase
	VC2137	flrA	Fis family transcriptional regulator
	VC2138	fliS	flagellar protein FliS
	VC2139	flaI	flagellar rod protein FlaI
	VC2140	fliN	flagellar capping protein
	VC2141	flaG	flagellar protein FlaG
	VC2142	flaB	flagellin,flaB
	VC2143	flaD	flagellin,flaD
	VC2144	flaE	flagellin,flaE
	VC2187	flaC	flagellin,flaC
	VC2188	flaA	flagellin,flaA
	VC2190	flgL	flagellar hook-associated protein FlgL
	VC2191	flgK	flagellar hook-associated protein FlgK
	VC2192	flgJ	flagellar rod assembly protein/muramidase FlgJ
	VC2193	flgI	flagellar basal body P-ring biosynthesis protein FlgI
	VC2194	flgH	flagellar basal body L-ring protein
	VC2195	flgG	flagellar basal body rod protein FlgG
	VC2196	flgF	flagellar basal body rod protein FlgF
	VC2197	flgE	flagellar hook protein FlgE
	VC2198	flgD	flagellar basal body rod modification protein
	VC2199	flgC	flagellar basal body rod protein FlgC
	VC2200	flgB	flagellar basal-body rod protein FlgB
	VC2201	cheR	chemotaxis protein CheR
	VC2202	cheV	chemotaxis protein CheV
	VC2203	flgA	flagellar basal body P-ring biosynthesis protein FlgA
	VC2204	flgM	flagellin synthesis negative regulator FlgM
	VC2205	flgN	FlgN
	VC2058	hyp	hypothetical protein VC2058
	VC2059	cheW	purine-binding chemotaxis protein CheW
	VC2060	hyp	hypothetical protein VC2060
	VC2061	hyp	ParA family protein
	VC2062	cheB	chemotaxis-specific methylesterase,cheB
	VC2063	cheA	chemotaxis protein CheA
	VC2064	cheZ	chemotaxis protein CheZ
	VC2065	cheY	chemotaxis protein CheY
	VC2066	fliA	flagellar biosynthesis sigma factor,fliA
	VC2067	flhG	MinD-like protein,flhG
	VC2068	flhF	flagellar biosynthesis regulator FlhF
	VC2069	flhA	flagellar biosynthesis protein FlhA
	VC0892	motA	flagellar motor protein MotA
	VC0893	motB	flagellar motor protein MotB
	VC2601	motX	sodium-type flagellar protein MotX
	VC1008	motY	sodium-type flagellar protein MotY
	Escherichia coli str. K-12 (Accession number: NC_000913)
	b1068	yceM	putative oxidoreductase YceM
	b1069	murJ	putative lipid II flippase MurJ
	b1070	flgN	flagellar biosynthesis protein FlgN
	b1071	flgM	anti-sigma factor for FliA (sigma(28))
	b1072	flgA	flagellar basal body P-ring formation protein FlgA
	b1073	flgB	flagellar basal-body rod protein FlgB
	b1074	flgC	flagellar basal-body rod protein FlgC
	b1075	flgD	flagellar biosynthesis, initiation of hook assembly
	b1076	flgE	flagellar hook protein FlgE
	b1077	flgF	flagellar basal-body rod protein FlgF
	b1078	flgG	flagellar basal-body rod protein FlgG
	b1079	flgH	flagellar L-ring protein
	b1080	flgI	flagellar P-ring protein
	b1081	flgJ	putative peptidoglycan hydrolase FlgJ
	b1082	flgK	flagellar hook-filament junction protein 1
	b1083	flgL	flagellar hook-filament junction protein 2
	b1877	yecT	protein YecT
	b1878	flhE	flagellar protein
	b1879	flhA	flagellar biosynthesis protein FlhA
	b1880	flhB	flagellar biosynthesis protein FlhB
	b1881	cheZ	chemotaxis protein CheZ
	b1882	cheY	chemotaxis protein CheY
	b1883	cheB	protein-glutamate methylesterase/protein glutamine deamidase
	b1884	cheR	chemotaxis protein methyltransferase
	b1885	tap	methyl-accepting chemotaxis protein Tap
	b1886	tar	methyl-accepting chemotaxis protein Tar
	b1887	cheW	chemotaxis protein CheW
	b1888	cheA	chemotaxis protein CheA
	b1889	motB	motility protein B
	b1890	motA	motility protein A
	b1891	flhC	DNA-binding transcriptional dual regulator FlhC
	b1892	flhD	DNA-binding transcriptional dual regulator FlhD
	b1917	tcyN	cystine ABC transporter ATP binding subunit
	b1918	tcyL	cystine ABC transporter membrane subunit
	b1919	dcyD	D-cysteine desulfhydrase
	b1920	tcyJ	cystine ABC transporter periplasmic binding protein
	b1921	fliZ	DNA-binding transcriptional regulator FliZ
	b1922	fliA	RNA polymerase, sigma 28 (sigma F) factor
	b1923	fliC	flagellar filament structural protein
	b1924	fliD	flagellar filament capping protein
	b1925	fliS	flagellar biosynthesis protein FliS
	b1926	fliT	flagellar biosynthesis protein FliT
	b1927	amyA	alpha-amylase
	b1928	yedD	lipoprotein YedD
	b1929	yedE	putative selenium transporter YedE
	b1930	yedF	putative sulfurtransferase YedF
	b1931	yedK	putative SOS response-associated peptidase YedK
	b1932	yedL	putative acetyltransferase YedL
	b1937	fliE	flagellar basal-body protein FliE
	b1938	fliF	flagellar basal-body MS-ring and collar protein
	b1939	fliG	flagellar motor switch protein FliG
	b1940	fliH	flagellar biosynthesis protein FliH
	b1941	fliI	flagellum-specific ATP synthase FliI
	b1942	fliJ	flagellar biosynthesis protein FliJ
	b1943	fliK	flagellar hook-length control protein
	b1944	fliL	flagellar protein FliL
	b1945	fliM	flagellar motor switch protein FliM
	b1946	fliN	flagellar motor switch protein FliN
	b1947	fliO	flagellar biosynthesis protein FliO
	b1948	fliP	flagellar biosynthesis protein FliP
	b1949	fliQ	flagellar biosynthesis protein FliQ
	b1950	fliR	flagellar biosynthesis protein FliR
	b1951	rcsA	DNA-binding transcriptional activator RcsA
	Thiomonas intermedia ATCC15466 (Accession number: NZ_CP020046)
	BVH73_RS00370	fliN	flagellar motor switch protein FliN
	BVH73_RS00375	fliM	flagellar motor switch protein FliM
	BVH73_RS00380	fliL	flagellar basal body-associated FliL family protein
	BVH73_RS00385	fliK	flagellar hook-length control protein FliK
	BVH73_RS00390	fliJ	flagellar protein FliJ
	BVH73_RS00395	fliI	flagellar protein export ATPase FliI
	BVH73_RS00400	fliH	flagellar assembly protein FliH
	BVH73_RS00405	fliG	flagellar motor switch protein FliG
	BVH73_RS00410	fliF	flagellar basal body M-ring protein FliF
	BVH73_RS00415	fliE	flagellar hook-basal body complex protein FliE
	BVH73_RS00420	fleR	sigma-54-dependent Fis family transcriptional regulator
	BVH73_RS00425	fleS	sigma-54-dependent Fis family transcriptional regulator
	BVH73_RS00430	fleQ	SPOR domain-containing protein
	BVH73_RS00435	motD	flagellar motor protein MotD
	BVH73_RS00440	hyp	hypothetical protein
	BVH73_RS00445	fliS	flagellar export chaperone FliS
	BVH73_RS00450	fliD	flagellar hook protein FliD
	BVH73_RS00455	hyp	hypothetical protein
	BVH73_RS00460	flaB	flagellar protein FlaB
	BVH73_RS00465	flaB	flagellar protein FlaB
	BVH73_RS00470	hyp	hypothetical protein
	BVH73_RS00475	cheW	chemotaxis protein CheW
	BVH73_RS00480	hyp	hypothetical protein
	BVH73_RS00485	hyp	hypothetical protein
	BVH73_RS00490	GGDEF	GGDEF domain-containing protein
	BVH73_RS00495	flgA	flagellar basal body P-ring formation protein FlgA
	BVH73_RS00500	hyp	hypothetical protein
	BVH73_RS00505	flgB	flagellar basal body rod protein FlgB
	BVH73_RS00510	flgC	flagellar basal body rod protein FlgC
	BVH73_RS00515	flgD	flagellar biosynthesis protein FlgD
	BVH73_RS00520	flgE	flagellar hook protein FlgE
	BVH73_RS00525	flgF	flagellar basal-body rod protein FlgF
	BVH73_RS00530	flgG	flagellar basal-body rod protein FlgG
	BVH73_RS00535	flgH	flagellar basal body L-ring protein FlgH
	BVH73_RS00540	flgI	flagellar basal body P-ring protein FlgI
	BVH73_RS00545	flgJ	flagellar assembly peptidoglycan hydrolase FlgJ
	BVH73_RS00550	hyp	hypothetical protein
	BVH73_RS00555	flgK	flagellar hook-associated protein FlgK
	BVH73_RS00560	flgL	flagellar hook-associated protein 3
	BVH73_RS00565	degT	DegT/DnrJ/EryC1/StrS family aminotransferase
	BVH73_RS00570	act	acyltransferase
	BVH73_RS00575	gta	glycosyltransferase
	BVH73_RS00580	HDOD	HDOD domain-containing protein
	BVH73_RS00585	pilZ	pilus assembly protein PilZ
	BVH73_RS00590	hyp	hypothetical protein
	BVH73_RS00595	csr	carbon storage regulator
	BVH73_RS00600	flgN	flagellar protein FlgN
	BVH73_RS00605	flgM	flagellar biosynthesis anti-sigma factor FlgM
	BVH73_RS00610	EAL	EAL domain-containing protein
	BVH73_RS00615	cheY	response regulator
	BVH73_RS00620	cheZ	chemotaxis protein CheZ
	BVH73_RS00625	cheA	chemotaxis protein CheA
	BVH73_RS00630	MCP	chemotaxis protein
	BVH73_RS00635	MBL-fold	MBL fold metallo-hydrolase
	BVH73_RS00640	tar	chemotaxis protein
	BVH73_RS00645	tar	chemotaxis protein
	BVH73_RS00650	cheV	chemotaxis signal transduction protein CheV
	BVH73_RS00655	tar	methyl-accepting chemotaxis protein
	BVH73_RS00660	EAL	EAL domain-containing protein
	BVH73_RS00665	hyp	hypothetical protein
	BVH73_RS00670	GGDEF	GGDEF domain-containing protein
	BVH73_RS00675	flhB	flagellar biosynthesis protein FlhB
	BVH73_RS00680	fliK	flagellar hook-length control protein FliK
	BVH73_RS00685	DUF2802	DUF2802 domain-containing protein
	BVH73_RS00690	hyp	hypothetical protein
	BVH73_RS00695	motA	flagellar motor protein
	BVH73_RS00700	rpoF	FliA/WhiG family RNA polymerase sigma factor
	BVH73_RS00705	minD	MinD/ParA family protein
	BVH73_RS00710	flhF	flagellar biosynthesis protein FlhF
	BVH73_RS00715	flhA	flagellar biosynthesis protein FlhA
	BVH73_RS00720	flhB	flagellar biosynthesis protein FlhB
	BVH73_RS00725	fliR	flagellar biosynthetic protein FliR
	BVH73_RS00730	fliQ	flagellar biosynthesis protein FliQ
	BVH73_RS00735	fliP	flagellar type III secretion system pore protein FliP
	BVH73_RS00740	fliO	flagellar biosynthetic protein FliO
	Thiomonas delicata DSM 16361 (Accession number: NZ_LT592170)
	THIARS_RS14615	fliO	flagellar biosynthetic protein FliO
	THIARS_RS14620	fliP	flagellar type III secretion system pore protein FliP
	THIARS_RS14625	fliQ	flagellar biosynthesis protein FliQ
	THIARS_RS14630	fliR	flagellar biosynthetic protein FliR
	THIARS_RS14635	flhB	flagellar biosynthesis protein FlhB
	THIARS_RS14640	flhA	flagellar biosynthesis protein FlhA
	THIARS_RS14645	hyp	hypothetical protein
	THIARS_RS14650	hyp	hypothetical protein
	THIARS_RS14655	flhF	flagellar biosynthesis protein FlhF
	THIARS_RS14660	minD	MinD/ParA family protein
	THIARS_RS14665	rpoF	FliA/WhiG family RNA polymerase sigma factor
	THIARS_RS14670	motA	flagellar motor protein
	THIARS_RS14675	DUF2802	DUF2802 domain-containing protein
	THIARS_RS14680	fliK	flagellar hook-length control protein FliK
	THIARS_RS14685	flhB	flagellar biosynthesis protein FlhB
	THIARS_RS14690	GGDEF	GGDEF domain-containing protein
	THIARS_RS14695	GGDEF	diguanylate cyclase
	THIARS_RS14700	EAL	EAL domain-containing protein
	THIARS_RS14705	hyp	hypothetical protein
	THIARS_RS14710	EAL	EAL domain-containing protein
	THIARS_RS14715	hyp	hypothetical protein
	THIARS_RS14720	HAMP	HAMP domain-containing protein
	THIARS_RS14725	tar	chemotaxis response regulator protein-glutamate methylesterase
	THIARS_RS14730	cheD	chemotaxis protein CheD
	THIARS_RS14735	cheR	protein-glutamate O-methyltransferase CheR
	THIARS_RS14745	HAMP	HAMP domain-containing protein, partial
	THIARS_RS14750	cheW	purine-binding chemotaxis protein CheW
	THIARS_RS14755	tar	methyl-accepting chemotaxis protein
	THIARS_RS14760	HAMP	HAMP domain-containing protein
	THIARS_RS14765	cheA	chemotaxis protein CheA
	THIARS_RS14770	flgM	anti-sigma factor antagonist
	THIARS_RS14775	cheY	response regulator
	THIARS_RS14780	tar	chemotaxis protein
	THIARS_RS14785	cheV	chemotaxis signal transduction protein CheV
	THIARS_RS14790	hyp	hypothetical protein
	THIARS_RS14795	tar	chemotaxis protein
	THIARS_RS14800	MCP	methyl-accepting chemotaxis protein
	THIARS_RS14805	MBL-fold	MBL fold metallo-hydrolase
	THIARS_RS14810	tar	chemotaxis protein
	THIARS_RS14815	cheA	chemotaxis protein CheA
	THIARS_RS14820	cheZ	chemotaxis protein CheZ
	THIARS_RS14825	cheY	response regulator
	THIARS_RS14830	motA	flagellar motor stator protein MotA
	THIARS_RS14835	motB	motility protein MotB
	THIARS_RS14840	flgM	flagellar biosynthesis anti-sigma factor FlgM
	THIARS_RS14845	flgN	flagellar protein FlgN
	THIARS_RS14850	csr	carbon storage regulator
	THIARS_RS14855	hyp	hypothetical protein
	THIARS_RS14860	pilZ	pilus assembly protein PilZ
	THIARS_RS14865	HDOD	HDOD domain-containing protein
	THIARS_RS14870	gta	glycosyltransferase
	THIARS_RS14875	flgL	flagellar hook-associated protein 3
	THIARS_RS14880	flgK	flagellar hook-associated protein FlgK
	THIARS_RS14885	hyp	hypothetical protein
	THIARS_RS14890	flgJ	flagellar assembly peptidoglycan hydrolase FlgJ
	THIARS_RS14895	flgI	flagellar basal body P-ring protein FlgI
	THIARS_RS14900	flgH	flagellar basal body L-ring protein FlgH
	THIARS_RS14905	flgG	flagellar basal-body rod protein FlgG
	THIARS_RS14910	flgF	flagellar basal-body rod protein FlgF
	THIARS_RS14915	flgE	flagellar hook protein FlgE
	THIARS_RS14920	flgD	flagellar biosynthesis protein FlgD
	THIARS_RS14925	flgC	flagellar basal body rod protein FlgC
	THIARS_RS14930	flgB	flagellar basal body rod protein FlgB
	THIARS_RS14935	flgA	flagellar basal body P-ring formation protein FlgA
	THIARS_RS14940	GGDEF	diguanylate cyclase
	THIARS_RS14945	hyp	hypothetical protein
	THIARS_RS14950	cheW	chemotaxis protein CheW
	THIARS_RS14955	hyp	hypothetical protein
	THIARS_RS14960	flaB	flagellar protein FlaB
	THIARS_RS14965	hyp	hypothetical protein
	THIARS_RS14970	fliD	flagellar hook protein FliD
	THIARS_RS14975	fliS	flagellar export chaperone FliS
	THIARS_RS14980	hyp	hypothetical protein
	THIARS_RS14985	motD	flagellar motor protein MotD
	THIARS_RS14990	fleQ	hypothetical protein
	THIARS_RS14995	fleS	sigma-54-dependent Fis family transcriptional regulator
	THIARS_RS15000	fleR	sigma-54-dependent Fis family transcriptional regulator
	THIARS_RS15005	fliE	flagellar hook-basal body complex protein FliE
	THIARS_RS15010	fliF	flagellar basal body M-ring protein FliF
	THIARS_RS15015	fliG	flagellar motor switch protein FliG
	THIARS_RS15020	fliH	flagellar assembly protein FliH
	THIARS_RS15025	fliI	FliI/YscN family ATPase
	THIARS_RS15030	hyp	hypothetical protein
	THIARS_RS15035	fliK	flagellar hook-length control protein FliK
	THIARS_RS15040	fliL	hypothetical protein
	THIARS_RS15045	fliM	flagellar motor switch protein FliM
	THIARS_RS15050	fliN	flagellar motor switch protein FliN
	Leptospirillum ferrooxidans C2-3 (Accession number: NC_017094)
	LFE_RS01330	fleQ	sigma-54-dependent Fis family transcriptional regulator
	LFE_RS01335	TRP	hypothetical protein
	LFE_RS01340	fleS	signal transduction histidine kinase
	LFE_RS01345	fleR	sigma-54-dependent Fis family transcriptional regulator
	LFE_RS01350	flgB	flagellar basal body rod protein FlgB
	LFE_RS01355	flgC	flagellar basal body rod protein FlgC
	LFE_RS01360	fliE	flagellar hook-basal body complex protein FliE
	LFE_RS01365	fliF	flagellar M-ring protein FliF
	LFE_RS01370	fliG	flagellar motor switch protein FliG
	LFE_RS01375	fliH	flagellar assembly protein
	LFE_RS01380	fliI	FliI/YscN family ATPase
	LFE_RS01385	fliJ	hypothetical protein
	LFE_RS01390	hyp	hypothetical protein
	LFE_RS01395	fliK	flagellar hook-length control protein FliK
	LFE_RS01400	flgD	flagellar hook capping protein
	LFE_RS01405	flgE	flagellar hook protein FlgE
	LFE_RS01410	fliL	flagellar basal bodyassociated protein
	LFE_RS01415	fliN	flagellar motor switch protein FliN
	LFE_RS01420	fliO	hypothetical protein
	LFE_RS01425	fliP	flagellar biosynthetic protein FliP
	LFE_RS01430	fliQ	flagellar biosynthetic protein FliQ
	LFE_RS01435	fliR	type III secretion protein
	LFE_RS01440	flhB	flagellar biosynthesis protein FlhB
	LFE_RS01445	flhA	flagellar biosynthesis protein FlhA
	LFE_RS01450	flhF	flagellar biosynthesis protein
	LFE_RS01455	minD	MinD/ParA family protein
	LFE_RS01460	rpoF	FliA/WhiG family RNA polymerase sigma factor
	LFE_RS01465	cheY	response regulator
	LFE_RS01470	cheA	chemotaxis protein CheA
	LFE_RS10725	gta	glycosyltransferase
	LFE_RS10730	hyp	hypothetical protein
	LFE_RS10735	hyp	hypothetical protein
	LFE_RS10740	fliS	flagellar export chaperone FliS
	LFE_RS10745	fliD	flagellar capping protein
	LFE_RS10750	fliC	flagellin
	LFE_RS10755	fliW	hypothetical protein
	LFE_RS10760	csr	carbon storage regulator
	LFE_RS10765	flgL	flagellar hook-associated protein
	LFE_RS10770	flgK	flagellar hook-associated protein FlgK
	LFE_RS10775	flgN	flagellar protein FlgN
	LFE_RS13290	flgM	flagellar biosynthesis anti-sigma factor FlgM
	LFE_RS10785	fliC	flagellin
	LFE_RS10790	flgJ	hypothetical protein
	LFE_RS10795	flgI	flagellar basal body P-ring protein FlgI
	LFE_RS10800	flgH	hypothetical protein
	LFE_RS10805	flgA	hypothetical protein
	LFE_RS10810	flgG	flagellar basal-body rod protein FlgG
	LFE_RS10815	flgF	flagellar hook basal-body protein
	LFE_RS10820	hyp	hypothetical protein
	Leptospirillum ferriphilum ML-04 (Accession number: NC_018649)
	LFML04_RS01075	fleQ	sigma-54-dependent Fis family transcriptional regulator
	LFML04_RS01080	TRP	hypothetical protein
	LFML04_RS01085	fleS	signal transduction histidine kinase
	LFML04_RS01090	fleR	sigma-54-dependent Fis family transcriptional regulator
	LFML04_RS01095	flgB	MULTISPECIES: flagellar basal body rod protein FlgB
	LFML04_RS01100	flgC	MULTISPECIES: flagellar basal body rod protein FlgC
	LFML04_RS01105	fliE	MULTISPECIES: flagellar hook-basal body complex protein FliE
	LFML04_RS01110	fliF	flagellar M-ring protein FliF
	LFML04_RS01115	fliG	MULTISPECIES: flagellar motor switch protein FliG
	LFML04_RS01120	fliH	hypothetical protein
	LFML04_RS01125	fliI	FliI/YscN family ATPase
	LFML04_RS01130	fliJ	hypothetical protein
	LFML04_RS01135	hyp	hypothetical protein
	LFML04_RS01140	fliK	flagellar hook-length control protein FliK
	LFML04_RS01145	flgD	flagellar basal body rod modification protein FlgD
	LFML04_RS01150	flgE	flagellar hook protein FlgE
	LFML04_RS01155	fliL	MULTISPECIES: flagellar basal body-associated protein FliL
	LFML04_RS01160	fliN	MULTISPECIES: flagellar motor switch protein FliN
	LFML04_RS01165	fliO	flagellar biosynthetic protein FliO
	LFML04_RS01170	fliP	flagellar biosynthetic protein FliP
	LFML04_RS01175	fliQ	flagellar biosynthetic protein FliQ
	LFML04_RS01180	fliR	type III secretion protein
	LFML04_RS01185	flhB	flagellar biosynthesis protein FlhB
	LFML04_RS01190	flhA	flagellar biosynthesis protein FlhA
	LFML04_RS12410	flhF	hypothetical protein
	LFML04_RS01200	minD	MinD/ParA family protein
	LFML04_RS01205	rpoF	FliA/WhiG family RNA polymerase sigma factor
	LFML04_RS01210	MCP	methyltransferase domain-containing protein
	LFML04_RS01215	cheY	response regulator
	LFML04_RS01220	cheA	chemotaxis protein CheA
	LFML04_RS12960	gta	methyltransferase domain-containing protein
	LFML04_RS11145	hyp	hypothetical protein
	LFML04_RS11150	hyp	MULTISPECIES: hypothetical protein
	LFML04_RS11155	fliS	MULTISPECIES: flagellar export chaperone FliS
	LFML04_RS11160	fliD	flagellar capping protein
	LFML04_RS11165	fliC	MULTISPECIES: flagellin
	LFML04_RS11170	fliW	MULTISPECIES: hypothetical protein
	LFML04_RS11175	csr	MULTISPECIES: carbon storage regulator
	LFML04_RS11180	flgL	flagellar hook-associated protein(FlgL)/flagellin
	LFML04_RS11185	flgK	flagellar hook-associated protein FlgK
	LFML04_RS11190	flgN	MULTISPECIES: flagellar protein FlgN
	LFML04_RS12965	flgM	flagellar biosynthesis anti-sigma factor FlgM
	LFML04_RS11200	fliC	MULTISPECIES: flagellin
	LFML04_RS11205	flgJ	hypothetical protein
	LFML04_RS11210	flgI	flagellar basal body P-ring protein FlgI
	LFML04_RS11215	flgH	hypothetical protein
	LFML04_RS11220	flgA	hypothetical protein
	LFML04_RS11225	flgG	MULTISPECIES: flagellar basal-body rod protein FlgG
	LFML04_RS11230	flgF	MULTISPECIES: flagellar hook-basal body protein
	LFML04_RS11235	hyp	MULTISPECIES: hypothetical protein
