# Supplementary material for: Essential Role of σ Factor RpoF in Flagellar Biosynthesis and Flagella-Mediated Motility of Acidithiobacillus caldus
Source: Front Microbiol. 2019 May 24;10:1130. doi: 10.3389/fmicb.2019.01130 (PMC6543871; doi:10.3389/fmicb.2019.01130)
Supplement: Table S3 — The raw data of DEGs. [file Table_3.XLSX]

## Sheet: Sheet1
Gene_id	readcount_rpoF	readcount_WT	log2.Fold_change	Fold_change	pvalue	qvalue	Protein name
A5904_0003	70.8155	293.553	-2.0515	0.241233	2.64e-33	5.88e-32	conserved hypothetical protein
A5904_0005	86.9099	549.014	-2.6592	0.158307	3.42e-82	2.07e-80	extracellular solute-binding protein, family 1
A5904_0039	243.172	506.392	-1.0583	0.480198	5.4e-22	7.19e-21	type IV pilus assembly PilZ
A5904_0041	665.724	1722.96	-1.3719	0.386382	3.96e-106	4.35e-104	PAS/PAC sensor-containing diguanylate cyclase/phosphodiesterase
A5904_0042	151.58	444.325	-1.5515	0.341155	3.73e-34	8.5e-33	conserved hypothetical protein
A5904_0043	811.16	3343.89	-2.0435	0.242575	0	0	prepilin-type N-terminal cleavage/methylation domain-containing protein
A5904_0065	458.252	1444.32	-1.6562	0.317274	1.69e-117	2.12e-115	RNA polymerase factor sigma-70
A5904_0066	112.954	379.595	-1.7487	0.29757	1.23e-34	2.89e-33	conserved hypothetical protein
A5904_0067	23.1175	75.9189	-1.7155	0.304497	6.12e-08	3.49e-07	conserved hypothetical protein
A5904_0071	76.3754	183.271	-1.2628	0.416734	2.27e-11	1.74e-10	conserved hypothetical protein
A5904_0083	5.5599	41.5556	-2.9019	0.133795	3.22e-08	1.9e-07	hypothetical protein
A5904_0084	7.02303	32.765	-2.222	0.214344	2.38e-05	9.85e-05	hypothetical protein
A5904_0100	45.6497	132.392	-1.5361	0.344816	4.06e-11	3.03e-10	major facilitator superfamily MFS_1
A5904_0107	55.599	122.269	-1.1369	0.454736	5.1e-07	2.6e-06	conserved hypothetical protein
A5904_0244	144.85	362.546	-1.3236	0.399537	1.69e-22	2.3e-21	putative type I restriction-modification methylase
A5904_0305	72.5713	34.8961	1.0563	2.07959	0.00021357	0.00077358	conserved hypothetical protein
A5904_0407	26.629	67.3947	-1.3396	0.39513	2.17e-05	9.06e-05	hypothetical protein
A5904_0537	39.5045	0	6.3039	79.0065	6.92e-11	5.06e-10	conserved hypothetical protein
A5904_0538	31.0184	0	5.9551	62.0388	6.61e-09	4.18e-08	conserved hypothetical protein
A5904_0539	12.8755	0	4.6866	25.7518	0.00024683	0.00087601	hypothetical protein
A5904_0575	36.5783	127.331	-1.7995	0.287274	4.1e-13	3.62e-12	Ferredoxin-dependent glutamate synthase
A5904_0576	299.356	1155.3	-1.9483	0.259121	1.07e-117	1.45e-115	bifunctional proline dehydrogenase/pyrroline-5-carboxylate dehydrogenase
A5904_0628	65.5482	30.3676	1.11	2.15846	0.00025037	0.00088677	transcriptional regulator, AbrB family
A5904_0708	15.2166	41.5556	-1.4494	0.366174	0.0003978	0.0013569	hypothetical protein
A5904_0714	83.6911	199.52	-1.2534	0.419459	4.02e-12	3.35e-11	conserved hypothetical protein
A5904_0764	1751.95	859.882	1.0268	2.0375	8.87e-71	4.1e-69	NADH dehydrogenase gamma subunit
A5904_0765	619.197	274.906	1.1715	2.25246	7.11e-32	1.49e-30	NADH dehydrogenase subunit H
A5904_0766	59.1105	26.1054	1.1791	2.26435	0.00026416	0.00093185	NADH dehydrogenase I, I subunit
A5904_0771	270.387	123.069	1.1356	2.1971	3.62e-14	3.42e-13	NADH-ubiquinone oxidoreductase chain N
A5904_0969	0	685.934	-11.195	0.000426549	1.27e-94	1.06e-92	diguanylate cyclase/phosphodiesterase with PAS/PAC and GAF sensor(s)
A5904_0983	67.0114	135.056	-1.0111	0.496168	1.64e-06	7.97e-06	O-antigen ABC transporter, permease protein, putative
A5904_1002	444.792	1042.89	-1.2294	0.426495	5.16e-55	1.89e-53	Possible Transcriptional Regulator, Fis family
A5904_1003	540.188	257.059	1.0714	2.10147	1.63e-24	2.45e-23	conserved hypothetical protein
A5904_1004	230.297	94.5657	1.2841	2.4353	1.4e-14	1.33e-13	SirA family protein
A5904_1072	438.354	202.184	1.1164	2.16805	1.83e-21	2.39e-20	putative cytochrome c-type maturation protein ResC
A5904_1252	45.6497	225.626	-2.3053	0.202318	8.21e-30	1.62e-28	cytochrome D ubiquinol oxidase chain II, CydB
A5904_1253	93.6403	452.05	-2.2713	0.207143	5.42e-57	2.12e-55	cytochrome bd ubiquinol oxidase, subunit I, CydC
A5904_1265	324.815	156.899	1.0498	2.07024	6.48e-15	6.4e-14	hypothetical protein
A5904_1339	30.7257	67.9274	-1.1445	0.452346	0.00016745	0.00061283	conserved hypothetical protein
A5904_1429	20.7765	51.4118	-1.3071	0.404132	0.00027377	0.00096382	DNA-directed RNA polymerase, sigma subunit (sigma70/sigma32)
A5904_1442	45.0644	2810.07	-5.9625	0.0160365	0	0	conserved hypothetical protein
A5904_1445	55.8916	147.043	-1.3955	0.380113	9.59e-11	6.96e-10	response regulator receiver modulated CheW protein
A5904_1446	70.2303	146.777	-1.0635	0.47847	1.88e-07	1.01e-06	beta-lactamase domain protein
A5904_1447	26.3363	67.1283	-1.3499	0.392319	2.02e-05	8.53e-05	conserved hypothetical protein
A5904_1448	105.638	480.82	-2.1864	0.219699	8.31e-58	3.32e-56	Signal transduction histidine kinase CheA
A5904_1449	17.5576	108.151	-2.6229	0.162341	2.7e-17	3.04e-16	conserved hypothetical protein
A5904_1450	129.048	940.063	-2.8648	0.137281	1.57e-150	3.06e-148	chemotaxis regulator protein CheY
A5904_1452	0	31.4331	-5.9742	0.0159069	5.82e-09	3.72e-08	flagellar motor protein MotD
A5904_1454	57.0621	217.101	-1.9278	0.26283	3.24e-23	4.63e-22	conserved hypothetical protein
A5904_1455	7.9009	26.1054	-1.7243	0.302645	0.0014377	0.0043926	conserved hypothetical protein
A5904_1456	61.1589	318.327	-2.3799	0.192123	6.69e-43	1.93e-41	conserved hypothetical protein
A5904_1457	139.29	1209.91	-3.1187	0.115127	1.47e-209	3.23e-207	conserved hypothetical protein
A5904_1469	16.3871	208.844	-3.6718	0.0784654	6.41e-43	1.88e-41	conserved hypothetical protein
A5904_1470	131.096	880.926	-2.7484	0.148816	2.41e-135	4.23e-133	Flagellar hook-associated protein FlgK
A5904_1471	94.2256	338.039	-1.843	0.278742	3.03e-33	6.66e-32	Flagellar hook-associated protein FlgL
A5904_1473	89.5436	7436.59	-6.3759	0.012041	0	0	Flagellin protein FlaB
A5904_1474	3.51151	70.8576	-4.3348	0.0495559	3.71e-17	4.15e-16	hypothetical protein
A5904_1475	56.4768	665.689	-3.5591	0.0848407	9.5e-130	1.39e-127	Flagellar hook-associated protein FliD
A5904_1476	16.6797	147.842	-3.1479	0.11282	2.14e-27	3.73e-26	flagellar protein FliS
A5904_1498	0	122.003	-7.9308	0.00409818	1.96e-27	3.44e-26	flagellar biosynthesis sigma factor
A5904_1499	11.4124	121.737	-3.4151	0.0937459	2.11e-24	3.14e-23	flagellar motor protein MotA
A5904_1534	416.992	8.52423	5.6123	48.9182	2.04e-100	1.89e-98	conserved hypothetical protein
A5904_1536	9.94929	136.92	-3.7826	0.0726648	2.65e-29	5.05e-28	Flagellar biosynthesis protein FliL
A5904_1537	4.09677	380.66	-6.5379	0.0107621	5.89e-90	4.31e-88	conserved hypothetical protein
A5904_1573	32.1889	80.181	-1.3167	0.401452	4.87e-06	2.23e-05	conserved hypothetical protein
A5904_1590	24.288	0	5.6022	48.5769	2.84e-07	1.48e-06	conserved hypothetical protein
A5904_1592	38.0414	0	6.2495	76.0829	1.5e-10	1.08e-09	conserved hypothetical protein
A5904_1594	42.7234	0	6.417	85.4495	1.28e-11	1e-10	Helix-turn-helix motif:Peptidase S24, S26A and S26B
A5904_1597	18.1428	0	5.0898	34.0551	1.05e-05	4.61e-05	conserved hypothetical protein
A5904_1598	27.2142	0	5.7663	54.4289	5.45e-08	3.12e-07	hypothetical protein
A5904_1599	26.0437	0	5.7029	52.0888	1.05e-07	5.81e-07	conserved hypothetical protein
A5904_1601	16.9723	0	5.0851	33.9444	2.03e-05	8.57e-05	hypothetical protein
A5904_1602	20.1912	0	5.3357	40.3837	3.03e-06	1.42e-05	conserved hypothetical protein
A5904_1604	26.629	0	5.7349	53.257	7.56e-08	4.26e-07	conserved hypothetical protein
A5904_1605	12.2903	0	4.6194	24.5798	0.00035515	0.0012257	D12 class N6 adenine-specific DNA methyltransferase
A5904_1606	115.587	0	7.8528	231.168	2.31e-26	3.79e-25	DNA primase
A5904_1607	95.9814	0	7.5847	191.965	1.18e-22	1.63e-21	hypothetical protein
A5904_1608	36.5783	0	7.1013	137.311	7.42e-10	5.11e-09	hypothetical protein
A5904_1609	19.0207	0	6.1579	71.4024	5.77e-06	2.61e-05	hypothetical protein
A5904_1611	423.137	0	9.6334	794.223	6.66e-75	3.66e-73	hypothetical protein
A5904_1612	18.1428	0	5.1813	36.285	1.01e-05	4.45e-05	hypothetical protein
A5904_1613	25.1658	0	5.6534	50.3319	1.73e-07	9.36e-07	conserved hypothetical protein
A5904_1619	50.0391	0	6.645	100.079	3.02e-13	2.7e-12	putatvie integrase
A5904_1620	30.7257	0	5.9414	61.4525	7.77e-09	4.82e-08	hypothetical protein
A5904_1621	16.0944	0	5.0085	32.1891	3.45e-05	0.0001393	hypothetical protein
A5904_1622	11.1198	0	4.4751	22.2402	0.0007397	0.002402	hypothetical protein
A5904_1623	68.1819	0	7.0913	136.362	4.15e-17	4.62e-16	hypothetical protein
A5904_1624	910.652	0	11.739	3418.15	2.61e-114	3.05e-112	hypothetical protein
A5904_1632	12.2903	0	4.6194	24.5798	0.00035515	0.0012257	hypothetical protein
A5904_1643	21.0691	0	5.3971	42.1395	1.81e-06	8.78e-06	uracil-DNA glycosylase, family 4
A5904_1693	17.2649	0	5.1098	34.5305	1.71e-05	7.32e-05	TrbI protein
A5904_1694	24.288	0	5.6022	48.5769	2.84e-07	1.48e-06	Conjugal transfer protein TrbG/VirB9/CagX
A5904_1695	37.7488	0	6.2384	75.4998	1.75e-10	1.25e-09	Conjugal transfer protein TrbF
A5904_1697	24.8732	0	5.6365	49.7457	2.04e-07	1.09e-06	TraB
A5904_1699	10.8272	0	4.4366	21.6546	0.00088979	0.002842	conserved hypothetical protein
A5904_1701	19.8986	0	5.3146	39.7973	3.59e-06	1.68e-05	conserved hypothetical protein
A5904_1702	13.1682	0	4.719	26.3367	0.00020593	0.00074745	conserved hypothetical protein
A5904_1705	45.6497	0	6.5125	91.2973	2.83e-12	2.38e-11	restriction modification system DNA specificity domain
A5904_1706	162.7	0	8.3461	325.407	9.31e-35	2.24e-33	type I restriction-modification system M-subunit-like protein
A5904_1707	74.6197	0	7.2215	149.241	1.99e-18	2.33e-17	hypothetical protein
A5904_1783	34.2373	100.16	-1.5487	0.341818	7.61e-09	4.74e-08	conserved hypothetical protein
A5904_1785	9.07141	28.7693	-1.6651	0.315322	0.0011001	0.0034278	conserved hypothetical protein
A5904_1799	190.5	466.968	-1.2935	0.40796	1.45e-27	2.6e-26	cytochrome c biogenesis protein, transmembrane region(blast:putative Cytochrome c biogenesis protein,domain:Cytochrome c assembly protein, transmembrane domain )
A5904_1834	74.0344	167.288	-1.1761	0.442546	1.57e-09	1.05e-08	TspO and MBR like protein
A5904_1843	27.2142	0	5.7663	54.4289	5.45e-08	3.12e-07	hypothetical protein
A5904_1848	281.214	0	9.044	527.856	2.43e-54	8.71e-53	restriction-modification enzyme
A5904_1849	71.6934	0	7.1638	143.39	7.86e-18	8.97e-17	conserved hypothetical protein
A5904_1850	12.5829	0	4.6534	25.1659	0.00029601	0.0010318	conserved hypothetical protein
A5904_1853	23.4101	0	5.5491	46.8215	4.7e-07	2.4e-06	conserved hypothetical protein
A5904_1856	11.705	0	4.5491	23.4108	0.00051202	0.0017166	hypothetical protein
A5904_1857	34.5299	0	6.1098	69.061	9.8e-10	6.62e-09	type IV pilus biogenesis protein PilN
A5904_1858	37.7488	0	6.2384	75.4998	1.75e-10	1.25e-09	conserved hypothetical protein
A5904_1859	10.8272	0	4.4366	21.6546	0.00088979	0.002842	conserved hypothetical protein
A5904_1860	24.288	0	5.6022	48.5769	2.84e-07	1.48e-06	type II secretion system protein E
A5904_1861	19.6059	0	5.2932	39.2114	4.27e-06	1.97e-05	Integral membrane protein
A5904_1862	14.9239	0	4.8996	29.8488	7.01e-05	0.00026778	conserved hypothetical protein
A5904_1863	16.6797	0	5.06	33.3589	2.43e-05	9.98e-05	pilus assembly protein ATPase PilU
A5904_1864	403.824	0	9.566	757.972	3.19e-72	1.6e-70	hypothetical protein
A5904_1865	374.269	0	9.5479	748.522	3.1e-67	1.33e-65	prepilin
A5904_1866	154.507	0	8.2715	309.008	2.42e-33	5.46e-32	glycosyltransferase
A5904_1867	115.587	0	8.7613	433.924	4.27e-24	6.2e-23	glycosyl transferase, family 2
A5904_1871	215.665	0	8.7527	431.345	1.51e-43	4.58e-42	hypothetical protein
A5904_1872	24.5806	0	5.6194	49.1596	2.41e-07	1.28e-06	hypothetical protein
A5904_1877	14.9239	0	4.8996	29.8488	7.01e-05	0.00026778	conserved hypothetical protein
A5904_1878	185.232	0	9.4416	695.352	1.22e-34	2.89e-33	conserved hypothetical protein
A5904_1879	98.615	0	7.6237	197.225	3.67e-23	5.19e-22	conserved hypothetical protein
A5904_1881	66.1335	0	7.0473	132.266	1.11e-16	1.21e-15	conserved hypothetical protein
A5904_1882	17.5576	0	5.134	35.1146	1.43e-05	6.22e-05	conserved hypothetical protein
A5904_1884	14.0461	0	4.8121	28.0922	0.00011992	0.00044539	hypothetical protein
A5904_1885	28.0921	0	5.8121	56.1845	3.33e-08	1.95e-07	ParB-like partition protein
A5904_1886	10.8272	0	4.4366	21.6546	0.00088979	0.002842	cobyrinic acid ac-diamide synthase
A5904_1887	24.288	0	5.6022	48.5769	2.84e-07	1.48e-06	conserved hypothetical protein
A5904_2016	42.7234	129.462	-1.5994	0.330014	1.76e-11	1.35e-10	conserved hypothetical protein
A5904_2063	10803.2	3834.84	1.4942	2.81708	0	0	Heat shock protein Hsp20
A5904_2167	38.6266	14.3846	1.4251	2.68533	0.00064641	0.0021186	hypothetical protein
A5904_2170	49.7464	21.8433	1.1874	2.27742	0.00076451	0.0024734	Conjugal transfer protein
A5904_2173	31.0184	0	5.9551	62.0388	6.61e-09	4.18e-08	ATP-dependent DNA helicase
A5904_2186	88.6657	320.99	-1.8561	0.276222	6.06e-32	1.28e-30	putative quinol oxidase subunit ii transmembrane protein
A5904_2189	31.0184	132.658	-2.0965	0.233825	2.47e-16	2.63e-15	conserved hypothetical protein
A5904_2197	43.3087	0	6.4366	86.6183	9.47e-12	7.53e-11	hypothetical protein
A5904_2204	55.599	190.73	-1.7784	0.291507	1.33e-18	1.57e-17	conserved hypothetical protein
A5904_2208	256.048	840.968	-1.7156	0.304476	1.16e-72	6.01e-71	Uncharacterized protein conserved in bacteria
A5904_2209	189.914	826.051	-2.1209	0.229903	2.26e-94	1.81e-92	NADH ubiquinone oxidoreductase subunit 5
A5904_2210	18.4354	89.7708	-2.2838	0.205356	1.14e-12	9.83e-12	LysR family transcriptional regulatory protein
A5904_2211	84.5689	218.7	-1.3708	0.386677	6.86e-15	6.74e-14	conserved hypothetical protein,Diguanylate-cyclase (DGC) or GGDEF domain
A5904_2215	62.9146	176.878	-1.4913	0.355692	8.34e-14	7.67e-13	COG1733: Predicted transcriptional regulators
A5904_2216	78.7164	239.478	-1.6052	0.32869	4.71e-20	5.79e-19	ATP-dependent RNA helicase
A5904_2217	28.0921	92.701	-1.7224	0.303044	1.96e-09	1.28e-08	type I restriction-modification system endonuclease
A5904_2218	44.1865	114.544	-1.3742	0.385767	1.64e-08	9.93e-08	HrgA protein
A5904_2219	6.7304	31.1667	-2.2112	0.215955	3.98e-05	0.00015844	conserved hypothetical protein
A5904_2232	91.592	235.482	-1.3623	0.388962	8.84e-16	9.13e-15	hypothetical protein
A5904_2234	40.0898	105.221	-1.3921	0.38101	4.62e-08	2.66e-07	conserved hypothetical protein
A5904_2239	17.2649	157.165	-3.1864	0.109849	2.54e-29	4.9e-28	hypothetical protein
A5904_2242	19.6059	0	5.2932	39.2114	4.27e-06	1.97e-05	adenine-specific DNA-methyltransferase
A5904_2243	20.1912	0	5.3357	40.3837	3.03e-06	1.42e-05	hypothetical protein
A5904_2245	19.3133	0	5.2715	38.626	5.07e-06	2.31e-05	hypothetical protein
A5904_2254	45.9423	0	6.5218	91.8877	2.43e-12	2.07e-11	Thiol:disulfide interchange protein DsbG precursor
A5904_2256	18.1428	0	5.1813	36.285	1.01e-05	4.45e-05	conserved hypothetical protein
A5904_2258	87.2026	0	7.4463	174.405	6.05e-21	7.82e-20	conserved hypothetical protein
A5904_2260	11.1198	0	4.4751	22.2402	0.0007397	0.002402	DinG family ATP-dependent helicase YoaA
A5904_2264	34.5299	0	6.1098	69.061	9.8e-10	6.62e-09	conserved hypothetical protein
A5904_2266	172.357	0	8.4293	344.724	2.1e-36	5.34e-35	conserved hypothetical protein
A5904_2267	87.4952	0	7.4511	174.987	5.3e-21	6.9e-20	putative DNA helicase
A5904_2269	20.1912	0	5.3357	40.3837	3.03e-06	1.42e-05	TraA protein
A5904_2270	13.1682	0	4.719	26.3367	0.00020593	0.00074745	hypothetical protein
A5904_2271	14.9239	0	4.8996	29.8488	7.01e-05	0.00026778	conserved hypothetical protein
A5904_2272	75.2049	0	7.2328	150.415	1.51e-18	1.78e-17	hypothetical protein
A5904_2283	31.0184	63.6653	-1.0374	0.487205	0.0007743	0.0025004	MotA/TolQ/ExbB proton channel
A5904_2294	35.4078	73.7878	-1.0593	0.479865	0.00023108	0.00083186	dihydroxy-acid dehydratase
A5904_2318	222.103	19.4459	3.5137	11.4217	1.67e-44	5.32e-43	conserved hypothetical protein,Diguanylate-cyclase (DGC) or GGDEF domain
A5904_2353	99.2002	45.5513	1.1229	2.17784	5.46e-06	2.48e-05	hypothetical protein
A5904_2354	44.4792	8.79061	2.3391	5.05987	3.11e-07	1.6e-06	TraA protein
A5904_2356	104.175	294.885	-1.5011	0.353284	3.44e-22	4.65e-21	Potassium channel protein
A5904_2419	552.771	0	10.019	1037.58	3.79e-92	2.9e-90	hypothetical protein
A5904_2420	78.4238	0	7.2932	156.845	3.38e-19	4.04e-18	hypothetical protein
A5904_2468	105.931	9.32337	3.5061	11.3616	4.59e-22	6.15e-21	conserved hypothetical protein
A5904_2469	97.4445	6.65955	3.8711	14.6325	8.2e-22	1.08e-20	Tetratricopeptide-like helical
A5904_2471	34.5299	85.5087	-1.3082	0.403824	2.65e-06	1.26e-05	glycosyl transferase family protein,domain:glycosyl transferase, family 2
A5904_2549	171.772	0	8.4243	343.532	2.64e-36	6.61e-35	conserved hypothetial protein
A5904_2550	801.795	0	11.556	3010.94	4.13e-104	4.03e-102	conserved hypothetical protein
A5904_2552	12.2903	0	4.6194	24.5798	0.00035515	0.0012257	hypothetical protein
A5904_2553	114.124	0	7.8345	228.255	4.32e-26	6.9e-25	single-strand DNA-binding protein
A5904_2554	53.8432	0	7.6591	202.124	2.6e-13	2.33e-12	C4-type zinc finger protein, DksA/TraR family protein
A5904_2556	16.9723	0	5.0851	33.9444	2.03e-05	8.57e-05	putative calcineurin-like phosphoesterase
A5904_2557	24.288	0	5.6022	48.5769	2.84e-07	1.48e-06	conserved hypothetical protein
A5904_2567	20.7765	1.59829	3.7003	12.9987	1.28e-05	5.57e-05	hypothetical protein
A5904_2568	44.7718	1.86467	4.5856	24.0106	1e-11	7.92e-11	hypothetical protein
A5904_2569	24.8732	7.19232	1.7901	3.45839	0.0012644	0.0039037	hypothetical protein
A5904_2662	0	31.4331	-5.9742	0.0159069	5.82e-09	3.72e-08	flagellar motor protein MotB
A5904_2733	16.3871	44.2194	-1.4321	0.370591	0.00029425	0.0010297	IstB helper protein, IS21 family
A5904_2774	52.9653	129.462	-1.2894	0.409121	1.11e-08	6.78e-08	nitrate transporter
A5904_2775	17.5576	68.7266	-1.9688	0.255465	1.49e-08	9.05e-08	major facilitator superfamily MFS_1
A5904_2777	49.1612	242.141	-2.3003	0.203021	8.58e-32	1.77e-30	putative nitrite reductase
A5904_2779	48.5759	133.99	-1.4638	0.362537	1.48e-10	1.07e-09	assimilatory nitrate reductase
A5904_2781	8.77878	31.1667	-1.8279	0.281674	0.00028688	0.001006	uroporphyrin-III C-methyltransferase
A5904_2782	47.9907	160.096	-1.7381	0.299764	2.07e-15	2.1e-14	response regulator NasT
A5904_2783	155.092	402.503	-1.3759	0.385312	3.15e-26	5.12e-25	Helicase RecD/TraA
A5904_2784	55.599	186.734	-1.7479	0.297735	7.57e-18	8.69e-17	conserved hypothetical protein
A5904_2805	47.4054	0	6.567	94.8121	1.15e-12	9.91e-12	hypothetical protein
A5904_2806	20.7765	0	5.3769	41.5536	2.15e-06	1.03e-05	transcriptional regulator, XRE family
A5904_2807	407.921	0	9.6721	815.816	6.76e-72	3.3e-70	hypothetical protein
A5904_2808	35.1151	0	6.134	70.2292	7.15e-10	4.96e-09	hypothetical protein
A5904_2810	40.675	0	6.3461	81.3517	3.74e-11	2.82e-10	scaffold protein
A5904_2879	301.112	141.715	1.0873	2.12476	1.16e-14	1.12e-13	sucrose-phosphate synthase
A5904_2899	110.613	236.814	-1.0982	0.467099	1.08e-11	8.5e-11	Peroxiredoxin(blast:Alkyl hydroperoxide reductase subunit C-like protein )
A5904_2913	25.4585	0	5.6701	50.9179	1.46e-07	7.98e-07	plasmid conjugation-like protein
A5904_2915	37.1635	0	6.2158	74.3263	2.39e-10	1.69e-09	hypothetical protein
A5904_2916	117.05	0	7.871	234.103	1.24e-26	2.07e-25	conjugal transfer protein trbe
A5904_2918	70.5229	0	7.14	141.044	1.37e-17	1.55e-16	hypothetical protein
A5904_2920	28.97	0	5.8565	57.9405	2.05e-08	1.22e-07	type II secretion system protein E
A5904_2927	111.491	0	7.8008	222.985	1.34e-25	2.08e-24	periplasmic mercuric ion binding protein(blast:periplasmic mercuric ion binding protein
A5904_2928	160.359	0	8.3252	320.727	2.35e-34	5.44e-33	mercuric reductase MerA
A5904_2929	47.6981	0	7.4843	179.06	4.1e-12	3.4e-11	organomercurial lyase
A5904_2930	230.297	0	8.8474	460.609	7.02e-46	2.37e-44	glucoamylase (glucan 1,4-alpha-glucosidase)
A5904_2948	73.4491	33.2978	1.1413	2.2058	7.39e-05	0.00028119	heavy metal efflux pump, CzcA family, domain: Heavy metal efflux pump CzcA
